# Supplementary material for: Oligomeric Proanthocyanidins Ameliorate Cadmium-Induced Senescence of Osteocytes Through Combating Oxidative Stress and Inflammation
Source: Antioxidants (Basel). 2024 Dec 12;13(12):1515. doi: 10.3390/antiox13121515 (PMC11727362; doi:10.3390/antiox13121515)
Supplement: Supplementary file 1 [file antioxidants-13-01515-s001.zip]

Archive with 1 entries (1 files):
- antioxidants-3278416-supplementary.pdf
